# Supplementary material for: Copy Number Variations in Pancreatic Cancer: From Biological Significance to Clinical Utility
Source: Int J Mol Sci. 2023 Dec 27;25(1):391. doi: 10.3390/ijms25010391 (PMC10779192; doi:10.3390/ijms25010391)
Supplement: Supplementary file 1 [file ijms-25-00391-s001.zip]

Archive with 1 entries (1 files):
- ijms-2764877-supplementary.xlsx
