# Supplementary material for: Copy Number Variations in Pancreatic Cancer: From Biological Significance to Clinical Utility
Source: Int J Mol Sci. 2023 Dec 27;25(1):391. doi: 10.3390/ijms25010391 (PMC10779192; doi:10.3390/ijms25010391)
Supplement: Supplementary file 1 [file ijms-25-00391-s001.zip › ijms-2764877-supplementary.xlsx]

## Sheet: Table S1
Table S1: Literature review of CNVs in PDAC.
ARTICLE	TUMOR	SAMPLES INFORMATION			AMPLIFICATION CNVs		DELETION CNVs		REFERENCES		TECHNIQUES	CLINICAL RELEVANCE
		PATIENTS	CELL LINES	TUMOR STAGE OR GRADE	CYTOBAND	GENE	CYTOBAND	GENE		PMID
1	Pancreatic cancer	Cases ( n = 1027), cancer-free controls ( n = 1031)	AsPC-1 and PANC-1, HeLa, KYSE-150	I-IV (55.4%), UNKNOWN (44.6)			6q13 (CNVR2966.1)	CDKN2B regulator	Huang, L., et al. (2012)	22016467	Affymetrix Genome-Wide Human SNP-Array 5.0, qPCR, PCR, 4C assays	CNVR2966.1 is associated to PDAC susceptibility
2	Pancreatic cancer	134 Untreated primary resection samples		M	8q24	MYC	9p21.3	CDKN2A/B	Balli, D., et al. (2017)	28007776	CNV Analysis using Genomic Identification of Significant Targets in Cancer (GISTIC2.0)	All the CNVs were associated with Cytolytic-low tumors (lower T-cell activity expression index), classical/pancreatic progenitor subtype and better response to immunotherapy other than anti PD-L1/PD-1
					1p12	NOTCH2	18q21.2	SMAD4
					17q11.2	FGFR1
					4q13.1	TECRL
					9p13.3	CA9, TPM2, C9orf100
					18q11.2	IMPACT, OSBPL1a
3	Pancreatic Ductal Adenocarcinoma	9 patients with resected PDAC ±Adjuvant and/or Palliative treatment		I-IV, N0-N1, M0-M1, G2-G3	9p22	MYC, CER1, FREM1	9p21.3	CDKN2A	Petersson, A., et al. (2022)	35149544	SNP array (Affymatrix), clonal deconvolution and phylogenetic analysis	FREM1 amplification correlates to active local immune response and better prognosis
		93 formalin-fixed paraffin-embedded (FFPE) samples: 72 primary tumor, 21 lymph node metastasis					8p				Targeted deep sequencing (TDS), Single patient tissue chip construction (SPTC), Immunohistochemistry (IHC)	8p deletion correlates to poor prognosis
4	Pancreatic Adenocarcinoma	TCGA database: training datasets(n = 137) and testing datasets (n = 171)		I-IV, NX-N1, MX-M1, G2-G4	8q24.21	CCAT1	9p21.3	CDKN2A	Xu, D., et al. (2021)	33316381	SNP array, GISTIC2.0, Western blot and PCR, Functional enrichment analyses	CNV correlations between stages and grades were assessed but none were significant
					18q11.2	GATA6	18q21.2	SMAD4
					19q13.2	RPS16	1p36.11	ARID1A
					7q22.1	TRRAP	17p12	MAP2K4
					1p12	HMGCS2	8p23.2	CSMD1
					9p13.3	CA9	17q22	RNF43
		GEO database dataset was used as the test group to verify the results			12p13.33	CACNA1C	22q13.32	ACR
					12p11.22	FAR2	6q16.3	ACAT2
					12q15	IFNG-AS1
					17q12	ERBB2
					20q13.32	ANKRD60
5	Pancreatic cancer	TCGA database pancreatic cancer dataset		I-III	3q26.31	ECT2			Huang, W.L., et al. (2022)	35722628	Affymetrix gene expression analysis of GEO data, Gene Set Enrichment Analysis (GSEA), Bioinformatics Analysis	ECT2 amplification correlates with poor prognosis and more sensitivity in response to anti-PD-1 therapy.
		GEO database dataset was used as the test group to verify the results			10q25.1	COL17A1						COL17A1 amplification correlates with poor prognosis and is a potential diagnostic marker
6	Pancreatic Ductal Adenocarcinoma	26 primary pancreatic adenocarcinomas, surgically resected; 24 xenografts of pancreatic adenocarcinomas surgically resected; samples were compared to a normal male fibroblast reference DNA	22 cell lines from ATCC		5p15.33	TERT	1p36.11	RUNX3	Chen, S., et al. (2008)	18836286	Representational oligonucleotide microarray analysis (ROMA), IHC, array-Comparative Genomic Hybridization (aCGH)	PAK4/IXL amplification correlates to poor prognosis
					7p11.2	EGFR	9q33.1	DEC1, TNFSF15
					8q24	MYC	4q31.3	FBXW7
					11q13.3	CCND1	3p14.2	FHIT
					12p12.1	KRAS	9p21	INK/ARF
					17q12	ERBB2/GRB7	17p13.1	p53
		Additional: 16 primary tumors from PMID:15199222, and filtering out of common CNVs from the data utilizing copy number data for 325 normal samples.	Additional: 6 cell lines from PMID:15199222		19q12	CCNE1	16q12.2	RBL2
					19q13.2	PAK4/IXL	18q21.2	SMAD4
					20q13.2	ZNF217	4q35.1	TLR3/CASP3
					1p12	NOTCH2	9p24.3	SMARCA2
					12p13.33	WNT5B	17q24.3	MAP2K6
7	Pancreatic Ductal Adenocarcinoma	363 PAAD data containing 183 CNV data		T1/T2 (low-stage), T3/T4 and above (high-stage)			14q24.3	ALKBH1	Zheng, Q., et al. (2021)	33779693	RNA-Seq, GSEA	ALKBH1 deletion is associated with poor prognosis
8	Pancreatic ductal adenocarcinoma	109 tumour/normal pairs (109 micro-dissected PDAC cases)		I-IV, GRADE 1-3	8q24	MYC	9p21.3	CDKN2A	Witkiewicz, A.K., et al. (2015)	25855536	GISTIC CNV analysis, Affinity propagation clustering (APC), Fluorescence in situ hybridization (FISH), IHC	MYC amplification correlates to poor prognosis
					5p15.33	TERT	18q21.2	SMAD4
					7p22.3	PDGFA
					9q34.3	NOTCH1
					11q13.3	CCND1
9	Pancreatic cancer	44 resected pancreatic cancer specimens, and a validation cohort of 61 resected pancreatic cancers.	PANC-1, SU.86.86, AsPC-1, BxPC-3, and CFPAC-1	I-IV, UNKNOWN	1q42.2	KIAA1804	18q22.3	CPGL	Lee, J.H., et al. (2012)	22128300	aCGH, PCR	Loss of 18q22.3 is significantly associated with short-term OS
					18q11.1-11.2	ESCO1, MIB1, GATA6, RBBP8, SNRPD1	9 p21.3	CDKN2A, CDKN2B, DMRTA1
					20q13.1	CEBPB	9 p11.2	KGFLP1
					8q24.21	MYC	10q11.22	PPYR1
					11p14.1	LGR4	14q11.1-11.2	OR4Q3, OR4M1, OR4N2, OR4K2, OR4K5, OR4K1
					5q23.1	KIAA1368	15q11.1-11.2	OR4M2, OR4N4
					17q21.2		18q12.2-23	BRUNOL4
							18 q21.33	SERPINB3, SPRPINB4
							18 q22.1	CDH7, CDH19
							18 q22.3–q23	FBXO15, CYB5A, CNDP1, CPGL, ZNF407, ZNF516, TSHZ1
							18 q23	CTDP1, KCNG2, PARD6G, GALR1, NFATC1, ADNP2, ZNF236
							21p11.1-11.2	TPTE
10	Pancreatic adenocarcinoma	10 public gene-expression datasets, gathering a total of 524 pancreatic samples (105 normal and 419 malignant tissues)		T1-T4, N0-N1	7q21.2	CDK6, SAMD9	17p13.1	ATP1B2, KCNAB3, SAT2, CYB5D1	Birnbaum, D.J., et al. (2016)	27107061	aCGH	Amplifications of TNFRSF11B and YWHAZ are positive biomarkers in PDAC diagnosis, while RPH3AL deletion is positive biomarker in diagnosis and prognosis
					8q24.3	PSCA, LY6E	17p13.2	ATP2A3, CAMKK1, P2RX1, GGT6, SHPK
					8q24.13	ATAD2, FBXO32, KIAA0196, SQLE	18q23	KCNG2
					7q21.13	CLDN12	17p13.3	RPH3AL, RNMTL1
					8q24.12	TNFRSF11B	18q22.3	CYB5A, FBXO15
					8q22.2	STK3, SPAG1	17q25.3	GCGR
					8q22.3	YWHAZ, CTHRC1	17p12	DNAH9
					17q21.33	COL1A1	18q21.32	RAX, SEC11C
					7q22.1	ARPC1B, SMURF1	3p14.2	FHIT
					6p22.3	SOX4	18q21.33	PHLPP1
					8q24.22	WISP1, LRRC6
					1q, 3q, 5p, 7p, 8q, 11q, 12p, 17q, 19q, 20q		3p, 6, 8p, 9p, 10q, 13q, 15q, 17p, 18q
11	Pancreatic cancer	30 (training cohorts) and 40 validation (cohorts) patients undergoing R0 resection but no other treatment		I-II, R0	17q12	TMEM132E			Huang, L., et al. (2023)	37196196	Whole exome sequencing (WES), single nucleotide variant (SNV)-calling and Indel calling	TMEM132E amplification prevalent in the relapse subgroup, compared with the non-relapse subgroup (47% vs 7%)
12	Pancreatic cancer	13 patients: 3 primary tumours (from resections with curative intent) and 10 metastases (collected at autopsy)		G2-G3	19q12	CCNE1	9p21.3	CDKN2A	Campbell, P.J., et al. (2010)	20981101	PCR	No association studies of CNV's with clinical variables were performed
					8q24.21	MYC	18q21.2	SMAD4
					12p12.1	KRAS (G12V mutated allele)	17p13.1	TP53
					18q11.2	GATA6
13	Pancreatic adenocarcinoma	Peripheral leukocytes from 72 patients and 60 controls					5q22.2	YTHDC2	Fanale, D., et al. (2014)	24834797	Affymetrix 500K array, Multiplex Ligation-dependent Probe Amplification (MLPA)	Potential indicator for early detection and PDAC susceptibility
14	Pancreatic Ductal Adenocarcinoma	149 (TCGA-PDAC) and 109 (UTSW-PDAC) cases from databases		I-IV, UNKNOWN	18q11.2	LAMA3, RIOK3, NPC1	9p21.3	CDKN2A, CDKN2B, MTAP	Zhou, Z., et al. (2021)	33714027	GISTIC, GSEA	LAMA3, RIOK3, NPC1 amplifications associated to poor prognosis
					19q13.2	NUMBL						NUMBL amplification associates to good prognosis (suppression of tumor growth)
15	Pancreatic Ductal Adenocarcinoma	27 microdissected PDAC specimens		I-IV, UNKNOWN	7p15.2	SKAP2	9p21.3	CDKN2A,CDKN2B	Harada, T., et al. (2008)	17952125	FISH and ISH (interphase FISH) ,q-PCR, RT–PCR, aCGH array,Affymetrix SNP-arrays	SKAP2 amplification is a potential marker for early detection
					8q24.21	MYC
					20q13.12	NCOA3/AIB1
					12p12.1	KRAS
					17q12	ERBB2
					7p11.2	EGFR
					8q12.1	RAB2
					2q35	FN1
16	Pancreatic Ductal Adenocarcinoma	89 PDAC-TCGA samples			8q24.2	MYC	18q21.2	SMAD4	Zhu, L.L., et al. (2021)	33390837	SNP array, real-time PCR (RT-PCR) , IHC, FISH	MYC, GATA6 FGFR1, IDO1 and SMAD4 CNVs were associated to the increased aerobic glycolysis observed in PDAC
					18q11.2	GATA6	9p21.3	CDKN2A,CDKN2B
					8p11.21	FGFR1, IDO1
					19q13.2	AKT2
					17q21.33	SPAG9
					18p11.31	TGIF1
					7q21.3	TMEM130
					1p12	NOTCH2
17	Pancreatic Ductal Adenocarcinoma	186 PDAC-TCGA patients		I-IV, UNKNOWN	8q12.3	YTHDF3	6q25.3	WTAP	Lin, B., et al. (2021)	34055982	RNA-Seq, GSEA, CNV Analysis	ALKBH5 CNV associated with worse OS and disease-free survival (DFS)
							17p11.2	ALKBH5
18	Pancreatic cancer	FFPE samples of 357 primary tumors, 151 metastases, and 24 local recurrences	120 cancer cell lines from various tissues	T1-T4, N0-N1, M0-M1	19q13				Kuuselo, R., et al. (2010)	20232484	Tissue microarrays (TMA), FISH, CGH	19q13 amplification was associated with high Grade (G3) and stage, and shorter OS
		68 controls (40 tumors from other organs, 10 healthy pancreatic tissues, and 18 healthy tissues from other sites)	9 cell lines of non-neoplastic origin
19	Pancreatic cancer	29 primary tumors	16 cell-lines: AsPC-1, BxPC-3, Capan-1, Capan-2, CFPAC-1, HPAC, HPAF-II, Hs 700T, Hs 766T, MiaPaCa-2, Panc-1, Su.86.86, SW1990, DanG, Hup-T3, Hup-T4	I-IV	7q21-q22	ARPC1A, ARPC1B, TRRAP, SMURF1, KPNA7			Laurila, E., et al. (2009)	19145645	qRT-PCR, RT-PCR, FISH, aCGH	ARPC1A amplification is associated with poor prognosis and metastasis
20	Pancreatic Ductal Adenocarcinoma	59 tissue microarrays (TMAs) samples from patients with resectable infiltrating PDAC after pancreatico-duodenectomy	20 pancreatic cancer cell lines	T2, N1, G3, R1	11q13.5	EMSY			van Hattem, W.A., et al. (2008)	18787609	FISH, tissue microarray (TMA), RT-PCR, IHC	EMSY CNV is a late onset amplification with disease progression
21	Pancreatic Ductal Adenocarcinoma	35 PDAC patients			3q26.3	ECT2			ZHU Jie et al. (2019)	doi: 10.3760/cma.j.cn115455-20220428-00377	quantitative PCR (qPCR), IHC	ECT2 amplification is associated with poor prognosis
22	Pancreatic Ductal Adenocarcinoma	18 pancreatic ductal adenocarcinomas, including 39 lymph node and 5 distant metastases after surgical resection.		IIb, III, IV	8q	MYC, FZD6			Rausch, V., et al. (2017)	29110683	aCGH	No association studies of CNV's with clinical variables were performed
					17q25.1, 7p22.3, 8q24.3, 11p15.5, 16p13.3, 17q24.3-q25.3, 19p13.3, 19q13.12-q13.2		18q12.3-q22.3, 6p11.2–q13, 6q13-q22.31, 18q12.1-q12.3, 18q22.3-q23
23	Pancreatic cancer	Freshly resected tissues from 93 pancreatic carcinoma patients		T3, G1-G3	19q13.2	AKT	17p13.2	CAMTA2, PFN1	Liang, J.W., et al. (2014)	25502777	aCGH, RT-PCR, GISTIC, IHC	AKT amplification correlates with poor prognosis
					7q22.1	MCM7	22q13.1	APOBEC3A, APOBEC3B
					12q14.3	HMGA2	1p33	CDKN2C
					8q24.3	PSCA	1p22.1	DR1, RPL5, SNORA66, FAM69A, MTF2, TMED5, CCDC18
							1q22	RXFP4, ARHGEF2, SSR2				PSCA overexpression is significantly associated with lymph node metastasis
							3q27.2	TRA2B, ETV5, DGKG				HMGA2 overexpression was significantly associated with invasive depth of pancreatic cancer.
							6p22.3	MYLIP
							6p21.31	PXT1, KCTD20, STK38, SFRS3
							12q13.2	PA2G4, RPL41, ZC3H10
							17q21.31	KIAA1267
24	Pancreatic Ductal Adenocarcinoma	68 patients: 38 resected chemoradiation naïve tumours and metastases from 30 patients who progressed on prior therapies		IIa-IIb	8q24.3	MYC	9p21.3	CDKN2A	Barrett, M.T., et al. (2017)	28720843	Flow cytometry, aCGH	GATA6 amplification associated with a favourable prognosis after resection and adjuvant therapy as a suppressor of KRASG12V-driven PDAC
					7q21	CDK6	18q21.1	SMAD4
					12q15	RAB3IP	3p14.2	FHIT
					19q12	CCNE1	16q23.1-q23.2	WWOX
					18q11.2	GATA6	13q14.2	RB1
							17p12	MAP2K4
							2p16.3	MSH6
25	Pancreatic Ductal Adenocarcinoma	302 PDAC patients who underwent fine-needle aspiration (FNA) biopsy		I-IV	4q35.2	FAT1	6p21.32		Guo, S., et al. (2021)	34368001	PCR, CNV analysis using CNVkit and GISTIC2.0	Lower OS in presence of CNVs
					11q13.3	TMEM16H
					22q13.32	ADM2						8q24.13 amplification is closely correlated with T, N, and M stage, simultaneously.
					2p25.1	ASAP2						Gains of 4q13.3, 4q35.2, 7p12.2, 10q26.3, 11q13.3, 17q23.1, 22q13.32 and loss of 6p21.32 associate with perineural invasion
					4q13.3, 7p12.2, 10q26.3, 17q23.1
26	Pancreatic Ductal Adenocarcinoma	184 PDAC-TCGA tissues	44 Human PDAC cell lines Panc1 and MiaPaCa2		2p25.1	ASAP2			Fujii, A., et al. (2021)	33605496	IHC, Affymatrix array, GSEA	ASAP2 overexpression correlates to lower OS and RFS
27	Pancreatic cancer	14 (6 primary and 8 metastatic) samples obtained by endoscopic ultrasound (EUS)-guided fine needle aspiration cytology and 7 PanIN lesions	human pancreatic cancer cell lines Mia-PaCa2	PanIN1, PanIN2, PanIN3	1p13.1-p12	REG4			Legoffic, A., et al. (2009)	19834624	qPCR, aCGH, SNP Array, RT-PCR	reg4 overexpression is associated with poor prognosis and resistance to gemcitabine treatment
28	Pancreatic adenocarcinoma	186 samples from TCGA		I-IV, G1-G4		ADAM15, ADAMTS12,ADAM19		ADAM9, ADAM28, ADAM8, ADAM12, ADAM10	Qi, B., et al. (2020)	33062410	Bioinformatics analysis	Expression of the ADAMs is lower in tumors of Grade 1 than in Grade 2/3, but not in Grade 4
29	Pancreatic cancer			TNM, R	2q33.3	FZD5	19p13.3	CRB3	Imamura, T., et al. (2023)	37152777	WES, GEP	No association studies of CNV's with clinical variables were performed
					6q22.33	RSPO3	6p25.3	IRF4
							19q13.2	SMARCA4
30	Familial Pancreatic Cancer (FPC)	60 cancer patients from 57 familial pancreatic cancer kindreds (57 PDAC, 3 non-PDAC cancers)			3p25.3	FANCD2	3p14.2	FHIT	Lucito, R., et al. (2007)	17912030	qPCR, aCGH	The identified CNV's are potential candidate loci for the FPC genes
					7p22.3	MAFK	3p13	PDZRN3
					12q13.12	RND1, WNT1, WNT10B	21q22	ANKRD3
					19p13.3	MAP2K2
					19p13.11	JUND
					2p22.3	BIRC6
31	Pancreatic cancer	Tumor tissues and correspond normal tissues from TCGA database			20p13	FAM110A			Zhong, H., et al. (2023)	36923407	aCGH, IHC	FAM110A amplification correlates to poor prognosis
32	Pancreatic ductal adenocarcinoma	108 surgical PDAC specimens		TI-T3, N0-N2, G1-G3	8q24.2	MYC	9p21.3	CDKN2A/B	Detlefsen, S., et al. (2023)	37977512	NGS, TMA, IHC	A high overall CNV burden correlates to shorter OS
					17q11.2	FGFR1	Xp11.3	KDM6A
					7q21.2	CDK6	18q21.2	SMAD4
33	Pancreatic Ductal Adenocarcinoma	21 FFPE PDACs			17q12	HER2, RAD51D	9p21.3	CDKN2A	Tibiletti, M.G., et al. (2022)	35625944	NGS, MLPA, FISH, IHC	HER2 amplification patients would benefit from trastuzumab therapy
					12q24.33	POLE	18q21.2	SMAD4
					1p34.1	MUTYH	3q26.32	PIK3CA
					16q22.1	CDH1	1p13.2	NRAS
					19q13.3	CDC2
					12q14.1	CDK4
					7p11.2	EGFR
					19p13.3	STK11
					16p12.2	FANCN
34	Pancreatic Ductal Adenocarcinoma	2 NCBI GEO PDAC datasets	6 PDAC cell lines (AsPC-1, BxPC-3, Canpan-2, Mia PaCa-2, Panc-1 and Pan 03.27) and human pancreatic ductal epithelial (HPDE) cells	I-IV	3q27.2	IGF2BP2			Xu, X., et al. (2019)	31852504	RT-qPCR, Western blot, IHC	IGF2BP2 amplification is associated with poor prognosis
35	Pancreatic Ductal Adenocarcinoma	140 treatment naive PDACs, 67 paired normal adjacent tissues (NATs), and 9 macro-dissected normal pancreatic ductal tissues		I-IV	18q11.2	GATA6	9p21.3	CDKN2A	Cao, L., et al. (2021)	34534465	WGS, WES, RNA-seq	No correlation studies between CNVs and prognosis were performed
					17q12	ERBB2	18q21.2	SMAD4
					12p12.1	KRAS	1p36.11	ARID1A
					19q13.2	AKT2
					8q24.21	MYC
					1p12	NOTCH2
36	Pancreatic Ductal Adenocarcinoma	1080 patients			8q24.2	MYC	9p21.3	CDKN2A, CDKN2B	Zhang, X., et al. (2022)	35231699	NGS	No correlation studies between CNVs and prognosis were performed
					8p11.23	FGFR1, ZNF703	18q21.2	SMAD4
					19q13.2	AKT2	17p12	MAP2K4
					12p12.1	KRAS	9p24.3	SMARCA2
					1q21.2	MCL1	1p36.23	ERRFI1
					19q12	CCNE1	Xp11.4	BCOR
					Xq22.1	BTK	Xp11.3	KDM6A
					12q15	FRS2	7p22.1	PMS2
					6p21.1	CCND3	3p25.3	VHL
37	Pancreatic Ductal Adenocarcinoma	151 Chinese patients with head PDAC after resectable/palliative surgery and no neoadjuvant chemotherapy, and compared with a 91 head PDAC TCGA cohort as control		T1-T4, N0-N1, M0-M1, G1-G3, R0-R2	19q13.2	DLL3, AKT2	9p21.3	CDKN2A, CDKN2B	Yang, Y., et al. (2022)	35180847	NGS, PCR, CNV analysis	SMAD4 deletion correlates with poor prognosis and is more enriched in older patients (>50years)
							18q21.2	SMAD4
38	Pancreatic Ductal Adenocarcinoma	20 primary PDAC tumors vs. paired peripheral blood (PB) samples from an identical number of patients who underwent complete tumor resection		I-III	1q21.3	PRPF3, ECM1	1p35.3	EYA3, PTAFR	Gutierrez, M.L., et al. (2011)	21811587	SNP array, Interphase fluorescence in situ hybridization (iFISH)	Gains of the 2q14.2, 3q22.1, 5q32, 10q26.13, 10q26.3, 11q13.1, 11q13.3, 11q13.4, 16q24.1, 16q24.3, 22q13.1, 22q13.31 and 22q13.32 chromosomal regions (group 1) corresponded to smaller well/moderately differentiated grade I/II cases
					7q36.3	PTPRN2	12q23.1	NR2C1
					8q24.3	PTP4A3, BAI1, PSCA, SLURP1, GML	17p12	MYOCD
					20q13.32	BMP7	18q21.2	DCC
					20q13.33	CDH4, NTSR1, OGFR, TNFRSF6B, STMN3, RTEL1, ZGAPT, SLC2A4RG, ARFRP1						Gains at 1q21.1 with coexisting losses of the 1p36.11, 6q25.2, 9p22.1, 9p24.3, 17p13.3 and Xp22.33 mainly consist of larger and poorly-differentiated PDAC (Grade III)
39	Pancreatic Ductal Adenocarcinoma	100 PDACs			8q24.21	MYC	9p21.3	CDKN2A	Waddell, N., et al. (2015)	25719666	SNP array , PCR	PDAC is stratified into structural subtypes based on CNVs but no correlation studies between the subtypes and prognosis was perormed
					18q11.2	GATA6	18q21.2	SMAD4
					7q21.2	CDK6	1p36.11	ARID1A
					17q12	ERBB2	17p12	MAP2K4
					7q31	MET	Xp11.3	KDM6A
					17q24.3	SOX9	17p13.3	RPA1
					3q26.32	PIK3CA	9p24.3	SMARCA2
					1p34.1	PIK3R3
					8p11.23	FGFR1
40	Pancreatic Ductal Adenocarcinoma	608 PDAC patients from Genecast Connect database		I-IV	7p22.1	PMS2	17p13.1	TP53	Zhan, Q., et al. (2021)	34839264	CNVkit (v0.9.2)	Amplification of DNA repair genes confers worse prognosis
					16q24.3	FANCA	22q12.1	CHEK2
					12p13.33	RAD52
					1q42.12	PARP1						PDAC is classified into four molecular subtypes based on CNVs of genes involved in DNA repair and receptor tyrosine kinase (RTK)-related signaling
					1p34.1	MUTYH
					17q12	CDK12
					3q23	ATR
					17q22	RAD51C						PDAC subtype with high CNV-score as well as amplification in RTK-related signaling is associated with worse prognosis, and subtype with low CNV-score is associated with better prognosis
					15q26.1	BLM
					8q21.3	NBN
					17q23.2	BRIP1
					14q24.1	RAD51B
41	Familial Pancreatic cancer (FPC)	120 FPC cases and 1,194 controls on the on the Affymetrix 500K arrayAND 36 cases and 2,357 controls on the Affymetrix 6.0 array			8q23.1	RSPO2	5q15	PCSK1, ERAP1, CAST	Al-Sukhni, W., et al. (2012)	22665139	Affymetrix arrays, RefSeq, qPCR	CNVs that potentially confer predisposition to FPC
					10p12.31	PLXDC2	12q12	CNTN1
					16q23.2	DYNLRB2, CDYL2, MIR548H4	13q31.3-q32.1	GPC6
					18p11.31	ARHGAP28, LAMA1, LRRC30, LOC400643	1p31.3	KANK4
					1p33	AGBL4	2p16.1	EML6
					1q23.1	PYHIN1	2p12	SNAR-H
					2q37.1	SP110, SP140	2q23.1	ORC4
					3q23	ATR, PLS1, TRPC1	3q21.1-q21.2	KALRN
					3q25.33	IFT80	4q12	SCFD2
					4q22.1-q22.2	GRID2	4q13.3	HTN1, HTN3, STATH
					7q33	EXOC4	4q31.22	TTC29
					8p11.21	IDO2	chr4:17	LOC285501
					8q11.21	PRKDC, MCM4	5p15.2	CTNND2
					10q22.1	LRRC20	6q22.31	MAN1A1
					11q13.1	LTBP3, PCNXL3, MAP3K11, MIR4489, MALAT1, RELA, SIPA1, SSSCA1, FAM89B, KCNK7, MIR4690, EHBP1L1, LOC254100, SCYL1	6q26	PARK2
					12q21.31	TMTC2	8p23.1	MCPH1, ANGPT2
					14q24.3	ZNF410, PTGR2	8p22	NAT1
					15q14	GJD2	8q21.2	RALYL
					15q23	HEXA, CELF6	10q26.2	DOCK1
					17p13.3	OR1D2, OR1G1, OR1A2, OR1A1, OR1D4, OR3A2, OR3A1, OR3A4P	17q25.3	RNF213
					18p11.32	METTL4	18p11.31	DLGAP1
					19q13.42	BRSK1, UBE2S, SHISA7, TMEM190, COX6B2, FAM71E2, HSPBP1, TMEM150B, ISOC2, IL11, RPL28, TMEM238, ZNF628, SUV420H2, NAT14, PPP6R1, SSC5D, ZNF784, NLRP9, EPN1, CCDC106, ZNF580, U2AF2, ZNF581	18q12.3	RIT2
							chr19	LOC100128252
